# Supplementary material for: Effectiveness of school-based psychological interventions for the treatment of depression, anxiety and post-traumatic stress disorder among adolescents in sub-Saharan Africa: A systematic review of randomized controlled trials
Source: PLoS One. 2023 Nov 20;18(11):e0293988. doi: 10.1371/journal.pone.0293988 (PMC10659195; doi:10.1371/journal.pone.0293988)
Supplement: S2 File — (XLSX) [file pone.0293988.s003.xlsx]

## Sheet: Sheet1
First author	Publication year	Age range	Mean age(SD)	Country	Sample size	mental health condition assessed	Modality(individual/group)	types of intervention	Duration intervention	Length of follow up	number of sessions	Control group	Therapist	outcomes measures(tools)	Main results
Rossouw J, et al	2018	13-18	15.35(0.37)	South Africa	64	PTSD	Individual	prolonged exposure for adolescents (PE-A)	14 weeks	24 months	7-14 sessions/60 minutes	supportive counselling	Nurses	Child PTSD Symptom Scale–Interview (CPSS-I)-24 items, BDI	Participants receiving prolonged exposure experienced greater improvement on the PTSD symptom severity scale than those receiving supportive counselling (between group differences at post-intervention, mean 12.49, 95% CI 6.82–18.17, P<0.001; d = 1.22). A similar effect size was maintained at 3-month (d = 0.85) and 6-month (d = 1.02) follow-up assessments.
Thurman TR, et al	2017	13-17	14.5(1.2)	South Africa	453	Depression, grief	Group	Abangane, psychological group grief intervention	3 months	6 months	12 sessions /90 minutes	waitlist	social workers	Intrusive Grief Thoughts Scale (IGTS) and the Inventory of Complicated Grief–Revised for Children 20-item Center for Epidemiological Studies–Depression Scale for Children (CES–DC),	the intervention group had significantly lower scores for primary outcomes, including intrusive grief (p=0·000, Cohen’s d=–0·21), complicated grief (p=0·015, d=–0·14), and depression (p=0·009, d=–0·21) relative to the waitlisted group
Betancourt TS,et al	2014	15-24	17.95 (2.4)	Sierra Leone	436	psychological distress, PTSD	group	Youth Readiness Intervention	6 months	8 months	10 sessions/90 minutes	waitlist	social workers	Psychological distress (28 items: 16 internalizing and 12 externalizing items) Difﬁculties in Emotion Regulation Scale-23 items, WHODAS-12 items, Social support- 25 items	The treatment and control conditions did not differ significantly on improvement in psychological distress (β = -0.021, CI= -0.196 to 0.154, δ = 0.03) or the exploratory outcome of posttraumatic stress symptoms (β= 0.007, CI= -0.097 to 0.083, δ = -0.02)
Osborn TL, et al	2021	13-18	15.5(1.2)	Kenya	413	Depression,anxiety	Group	Shamiri intervention	4 weeks/60 minutes	7 months	4 sessions/ 60 minutes	Study skill	Layperson	GAD-7 items, PHQ-8 items	Shamiri intervention showed greater reductions in depressive symptoms at post-treatment (Cohen d = 0.35 [95% CI, 0.09-0.60]), 2-week follow-up (Cohen d = 0.28 [95% CI, 0.04-0.54]), and 7 month follow-up (Cohen d = 0.45 [95% CI, 0.19-0.71]) and greater reductions in anxiety symptoms at post-treatment (Cohen d = 0.37 [95% CI, 0.11-0.63]), 2-week follow-up (Cohen d = 0.26 [95% CI, −0.01 to 0.53]), a…
Getanda EM,et al	2020	14-17		Kenya	54	Depression,anxiety, PTSD	Individual	Writing for Recovery(psychosocial educational)	3 days	1 week	6 sessions/30 minutes	waitlist	social workers	Stressful Life Events Scale-13 items Revised Child Impact of Event Scale-13 items Revised Children’s Manifest Anxiety Scale-37 items Depression Self-Rating Scale for Children-18 items KIDSCREEN-10 items for QoL	Reduce PTSD, and enhancing quality of life scores but not depressive or anxiety symptoms
Osborn TL, et al	2020	13-18	15.5(1.2)	Kenya	103	depressive and anxiety symptoms, mental well-being, and happiness	Group on computer	Shamiri-Digital intervention (Single session)	90 minutes	2 weeks	Single session/60 minutes	Study skill	trained lay-providers	GAD-7 items, PHQ-8 items shortened version of the Warwick-Edinburgh Mental Well-being Scale-7 items Self-reported happiness and optimism scores were measured using the Happiness and Optimism sub-scales of the EPOCH Measure of Adolescent Well-Being	Shamiri-Digital produced greater reduction in adolescent depression symptoms (p = 0.028, d = 0.50), but no significant effects on anxiety symptoms, well-being, or happiness.
Osborn TL, et al	2022	12--19	16.35(1.16)	Kenya	235	Depression/ anxiety	Group	arts-based Pre-Texts intervention	one week	4 weeks	5 sessions/60 minutes	Study skill	Per-led facilitator	GAD-7 items, PHQ-8 items	Pre-Texts produced more rapid declines in depression and anxiety from baseline to 1-month follow-up than control-group youths
Venturo-Conerly etal	2022	14-18	16.1(1.43)	Kenya	895	Anxiety symptoms	Group	Shamiri intervention (Growth,value, gratitude)	1 day	2 weeks	Single session/60 minutes	Study skill	trained lay-providers	GAD-7 items, PHQ-8 items	Within the universal sample, the values intervention produced greater reductions in anxiety symptoms than the study-skills control (p < .05; d = 0.31 [0.13-0.50]). Within the clinical sub-sample (N = 299), the values (p < .01; d = 0.49 [0.09-0.89]) and growth interventions (p < .05; d = 0.39 [0.01-0.76]) produced greater reductions in anxiety symptoms. There were no significant effects on depress…
Jibunoh O,et al	2022	13-16	14.55(0.91)	Nigeria	40	Anxiety	Group	Group-based psycho-education about anxiety and relaxation techniques	3 weeks	8 weeks	3 sessions/90 minutes	waitlist	Trainee of psychiatrist	Spence Children’s Anxiety Scale (SCAS)-38 items, Short Mood and Feelings Questionnaire (SMFQ)-13 items	brief psycho-educational intervention for anxiety was not effective in reducing anxiety or depressive symptom
Are A,et al	2022	13-18	15.27(1.63)	Nigeria	40	Depression	Group	manualised group-based CBT	5 weeks	1 week	5 sessions/60 minutes	waitlist	teachers	Beck Depression Inventory, Rosenberg self-esteem scale, Kiddie Schedule for Affective Disorders and Schizophrenia for school-age - Present and Lifetime, Adolescent Depression Knowledge Questionnaire, and a Client Satisfaction Questionnaire	The intervention group had significantly lower post-intervention depressive symptoms. 80% of the intervention group achieved remission compared with only 15.8% of the controls (p < 0.0001).
Bella‐Awusah T,et al	2016	14-17	15.6(0.8)	Nigeria	40	Depressive symptoms	Group	brief school-based CBT	5 weeks	16 weeks	5 sessions/45-60 minutes	waitlist	psychiatrist with training in CBT	The beck depression inventory (BDI)-21 items Short mood and feelings questionnaire (SMFQ)-13 items The impact supplement of the strengths and difficulties questionnaire (SDQ)- Client satisfaction-8 items	the intervention group had significantly lower depressive symptoms scores on the BDI and SMFQ 1 week post intervention with large effect sizes
Rivet‐Duval E, et al	2011	12--16	13.7(0.9)	Mauritius	160	Depression	Group	The Resourceful Adolescent Program (Adolescent and Parent versions: RAP-A and RAP-P)	11 weeks	6 months	11 sessions/60 minutes	waitlist	teacher	The Reynolds Adolescent Depression Scale-2 (RADS-2)-30 items The Beck Hopelessness Scale- 20 true-false items measuring three major aspects of hopelessness: feelings about the future, loss of motivation, and expectations The Youth Coping Index (YCI)-31 items, youth use certain coping behaviors to manage stressors, namely: spiritual and personal development, positive appraisal, problem solving, in…	Decreased depressive symptoms were found post-intervention, but not at follow-up. Signiﬁcant changes in self-esteem and coping skills were seen both post-intervention and at the follow-up Adolescents in the RAP-A Group showed improvements in self-esteem and coping skills at post-intervention and follow-up compared with those in the Control group.
Unterhitzenberger J, et al	2014	14-18	16.30(1.17)	Rwanda	69	grief and depression	Individual	Emotional writing and positive writing	3 weeks	1 week	3 sessions/30 minutes	Non-writing control group	guidance counselor	Prolonged Grief Questionnaire for Adolescents, Mini International Neuropsychiatric Interview for Children and Adolescents, Part A to diagnosis major depression	Repeated measures analyses of variance showed no differential effect. Depressive symptoms showed no significant change from pre- to posttest in the emotional writing condition, whereas they significantly decreased in the control condition
Byansi W,et al	2022	14-17	15.36(0.86)	Uganda	1260	depressive symptoms	Group	evidence-based family economic empowerment (FEE) and multiple family group (MFG) interventions	16 week	12 months	16 sessions/45-60 minutes	waitinglist group	trained CHWs and peer parents	Beck Depression Inventory (BDI)	substantial reduction in depressive symptoms from baseline to 12 months

## Sheet: Sheet2
MT	D1	D2	D3	D4	D5	overall		AA	D1	D2	D3	D4	D5	overall
Rossouw -2018	-	+	+	-	+	1		Rossouw -2018	-	+	+	-	+	1
Bella‐Awusah-2016	+	x	x	+	-	0		Bella‐Awusah-2016	+	x	x	+	-	0
Thurman-2017	+	+	+	+	+	2		Thurman-2017	+	+	-	+	+	1
Betancourt-2014	+	+	-	+	+	1		Betancourt-2014	+	+	-	+	+	1
Unterhitzenberger-2014	+	-	-	+	+	1		Unterhitzenberger-2014	+	-	-	+	+	1
Jibunoh-2022	x	x	+	+	-	0		Jibunoh-2022	x	x	+	+	-	0
Rivet‐Duval-2011	+	-	+	+	+	1		Rivet‐Duval-2011	+	-	+	+	+	1
Getanda-2020	+	+	+	+	+	2		Getanda-2020	+	+	+	+	+	1
Osborn-2021	+	+	-	+	-	1		Osborn-2021	+	+	-	+	-	1
Osborn-2020	+	-	+	+	+	1		Osborn-2020	+	-	+	+	+	1
Osborn-2022	+	+	+	+	+	2		Osborn-2022	+	+	+	+	+	2
Are-2022	x	-	+	+	+	0		Are-2022	x	-	+	+	+	0
Byansi-2022	+	-	+	+	-	1		Byansi-2022	+	-	+	+	-	1
Venturo-Conerly 2022	+	+	+	+	+	2		Venturo-Conerly 2022	+	+	+	+	+	2
			High risk X	0
			Concern -	1
			Low risk +	2				Kappa =0.76
